# Supplementary material for: ADP‐glucose pyrophosphorylase genes, associated with kernel weight, underwent selection during wheat domestication and breeding
Source: Plant Biotechnol J. 2017 May 12;15(12):1533–43. doi: 10.1111/pbi.12735 (PMC5698054; doi:10.1111/pbi.12735)
Supplement: Supplementary file 2 — Table S1 Primers used in this study. Table S2 Near‐isogenic lines derived from four combinations. Table S3 Haplotype transcript measurements at five stages of developing seeds. Table S4 GUS activity measurements in transgenic and wild type rice. Table S5 Accessions of hexaploid wheats in the Mini Core Collection. Table S6 Accessions of modern cultivars. Table S7 Progenitor accessions used in this study. [file PBI-15-1533-s001.xlsx]

## Sheet: Table S1
Table S1 Primers used in this study
Primer	Sequence (5'-3')	Tm (°C)	Extention time (min)
Genomic-specific primer
S1-7A-SPF	TATAATTGTCCCCTATTGATTTAAT	55	2
S1-7A-SPR	GCCTTGCATGGCACTCCTTT
S1-7B-SPF	TAGAATTGTCCCCTGTTGATTTAAA	55	1.5
S1-7B-SPR	TCATATGACTGTTCCACTAGGGAGT
S1-7D-SPF	CAAGGAGATCATTCCAAAAGTGAT	60	2
S1-7D-SPR	AGGGTTATCTGGGCTCTGCTGT
S2-5A-SPF	TCGTGTGCGCGCAGACT	63	1
S2-5A-SPR	CCAAGTTCATGAACGCTCCTAA
S2-5B-SPF	GACCTGGAGACTGTACTGCTAACAA	58	1
S2-5B-SPR	ATGTTGACATAAAAAAAAATCTCTG
S2-5D-SPF	CCATGAAAGCGTTGTGAGAACA	63	1
S2-5D-SPR	AGCTGTCCCTGGCATTTGCT
L-1A-SPF	CGTGACCGTCAGAGAGCGA	63	1.5
L-1A-SPR	TAGACCTCATTCAAGATGTAGAGAT
L-1B-SPF	ATTGTTCCGAAATACTACTACTGAG	60	1.5
L-1B-SPR	CACATGCAGATGTACAAGTATCCAG
L-1D-SPF	CTTCCATGCTCCAATCTAGTCTAC	58	1.5
L-1D-SPR	ATCATAAAAAAAGTTGAGTACAAAC
Real-time PCR
L-1B-RTF	ACTGGGAGGACATTGGAA	57	0.5
L-1B-RTR	GAGTTTAGGCGTGAGCGA
S1-7A-RTF	TTTCTATGACCGTTCTGC	57	0.5
S1-7A-RTR	TGTCCTCTATTATTGCCC
CAPS markers
S1-7A-M1F	TTATCATCTTATCTCAGGGTACTGC	58	3.5
S1-7A-M1R	AACGCTCACCATTGAAGCAGTC
S1-7A-M2F	TTATCATCTTATCTCAGGGTACTGC	60	1
S1-7A-M2R	CTTTGCCCTCGCATCGTC
L-1B-MF	ATTGTTCCGAAATACTACTACTGAG	60	0.5
L-1B-MR	CTCATTGCAACTCGATCATCAAA
Promoter at TaAGP-L-1B
L-1B-PEF	GTCGACTCTTGCAGTGCAGTGGGAGG	60	1.5
L-1B-PER	GAATTCCGATGACATTCGCAGTCCAC

## Sheet: Table S2
Table S2 Near-isogenic lines derived from four combinations
No.	SN-2015	GN-2015	TKW-2015	TaAGP-S1-7A		No.	SN-2015	GN-2015	TKW-2015	TaAGP-L-1B		No.	TKW-2011	TKW-2012	TaAGP-L-1B		No.	TKW-2011	TKW-2012	TaAGP-L-1B
Y01	7	45	49.74	1		D01	5	53	31.53	1		I01	48.72	47.68	1		J01	45.2	45.92	1
Y02	8	68	42.72	1		D02	12	54	33.08	1		I02	49.92	47.76	1		J02	42.48	43.72	1
Y03	7	65	50.08	1		D03	12	56	45.51	1		I03	52.4	51.48	1		J03	44.84	43.16	1
Y04	5	51	44.29	1		D04	25	52	40.53	1		I04	47.68	48.04	1		J04	45.96	45.04	1
Y05	10	69	45.43	1		D05	17	46	34.95	1		I05	54.36	52.84	1		J05	46.12	46.52	1
Y06	4	38	37.79	1		D06	5	58	47.76	1		I06	55.92	56.08	1		J06	47.92	47.24	1
Y07	3	65	46.28	1		D07	20	69	41.77	1		I07	52.48	56.84	1		J07	41.92	42.04	1
Y08	18	59	46.05	1		D08	8	46	40.3	1		I08	54.04	55.48	1		J08	43.44	43.88	1
Y09	3	52	38.56	1		D09	12	57	42.66	1		I09	53.44	54.28	1		J09	48.2	48.36	1
Y10	15	80	46.18	1		D10	5	55	51.42	1		I10	53.72	54.84	1		J10	48.76	48.08	1
Y11	12	57	36.45	1		D11	8	62	40.13	1		I11	55.28	54.68	1		J11	44.44	45.12	1
Y12	10	57	32.27	1		D12	8	42	27.71	1		I12	53.16	53.76	1		J12	45.84	44.56	1
Y13	9	59	35.21	1		D13	8	58	44.78	1		I13	45.44	46.76	1		J13	44.16	42.88	1
Y14	7	56	44.27	1		D14	10	55	32.31	1		I14	47.28	44.84	1		J14	45.28	44.28	1
Y15	11	50	48.86	1		D15	7	67	44.57	1		I15	47.16	46.04	1		J15	42.6	42.2	1
Y16	10	54	31.62	1		D16	12	58	38.12	1		I16	46.84	44.12	1		J16	43.32	42.32	1
Y17	9	55	37.54	1		D17	13	51	40.25	1		I17	48.04	49.04	1		J17	46.4	47.08	1
Y18	9	45	38.18	1		D18	8	58	29.25	1		I18	48.56	49.32	1		J18	45.68	45.4	1
Y19	15	58	41.12	1		D19	8	54	31.38	1		I19	49.56	49.68	1		J19	45.56	44.72	1
Y20	9	66	42.18	1		D20	10	67	41.92	1		I20	47.96	48.32	1		J20	48.92	49.04	1
Y21	18	59	39.77	1		D21	3	44	47.58	1		I21	43.12	43.84	1		J21	46.96	46.8	1
Y22	14	76	43.82	1		D22	8	46	41.06	1		I22	44.84	42.88	1		J22	47.64	46.68	1
Y23	4	44	50.07	1		D23	10	77	39.45	1		I23	44.72	44.6	1		J23	43.04	43.96	1
Y24	13	60	43.72	1		D24	8	30	49.36	1/3		I24	43.84	44.36	1		J24	42.76	41.76	1
Y25	9	62	41	1		D25	7	41	25.36	1/3		I25	42.84	45.12	1		J25	47.8	48.64	1
Y26	15	59	36.27	1		D26	18	54	43.4	1/3		I26	42.92	43.48	1		J26	47.36	48.48	1
Y27	10	59	36.06	1		D27	7	63	45.82	1/3		I27	44.04	44.88	1		J27	49.32	47.52	1
Y28	13	59	41.29	1		D28	17	77	38.19	1/3		I28	42.08	42.96	1		J28	46.24	46.96	1
Y29	13	78	35.87	1		D29	6	48	30.55	1/3		I29	47.36	45.8	1		J29	49.2	49.48	1
Y30	15	64	42.38	1		D30	5	54	36.39	1/3		I30	44.32	45.52	1		J30	48.04	47.12	1
Y31	17	63	46.14	1		D31	10	65	40.41	1/3		I31	47.76	46.92	1		J31	39.16	39.12	4
Y32	10	71	39.14	1		D32	8	55	35.77	1/3		I32	47.4	46.56	1		J32	39.68	41.32	4
Y33	15	57	36.98	1		D33	6	49	37.67	3		I33	47.2	48.4	1		J33	37.96	37.12	4
Y34	5	46	41.61	1		D34	13	51	32.2	3		I34	50.56	49.24	1		J34	40.36	38.36	4
Y35	13	57	43.41	1		D35	6	44	37.17	3		I35	51.68	50.08	1		J35	39.2	40.72	4
Y36	10	55	43.65	1		D36	9	58	40.67	3		I36	51.96	49.8	1		J36	37.96	37.84	4
Y37	13	65	44.01	1		D37	11	62	47.71	3		I37	49.52	49.16	1		J37	41.08	40.24	4
Y38	15	79	44.71	1		D38	9	57	43.06	3		I38	51.4	50.36	1		J38	38.2	39.8	4
Y39	9	46	41.12	1		D39	8	52	31.67	3		I39	51.2	50.64	1		J39	37.04	37.48	4
Y40	12	68	38.15	1		D40	10	54	44.1	3		I40	51.48	50.92	1		J40	38.84	38.96	4
Y41	14	45	38.15	1		D41	10	51	31.46	3		I41	50.6	49.12	2		J41	38.08	37.36	4
Y42	12	52	34.47	1		D42	10	68	42.7	3		I42	49.96	49.16	2		J42	38.72	39.08	4
Y43	11	64	39.43	1		D43	11	48	17.02	3		I43	49.24	51.88	2		J43	36.4	36.76	4
Y44	11	69	45.11	1		D44	7	59	43.07	3		I44	51.84	50.72	2		J44	40.84	40.16	4
Y45	11	54	35.61	1		D45	13	68	33.79	3		I45	51.76	51.36	2		J45	41.56	40.12	4
Y46	10	65	53.35	1		D46	13	59	29.68	3		I46	51.04	52.36	2		J46	37.24	36.64	4
Y47	8	55	49.74	1/2		D47	12	62	42.78	3		I47	51.6	51.08	2		J47	40.28	40.6	4
Y48	9	56	37.77	1/2		D48	15	80	33.87	3		I48	52.44	51.64	2		J48	37.72	38.56	4
Y49	12	49	35.58	1/2		D49	11	46	35.27	3		I49	48.6	49.08	2		J49	36.88	36.52	4
Y50	6	58	43.67	1/2		D50	10	64	43.84	3		I50	49.68	48.6	2		J50	39.56	38.24	4
Y51	17	71	51.25	1/2		D51	12	56	44.17	3		I51	49.16	50.24	2		J51	41.92	40.96	4
Y52	8	60	47.19	1/2		D52	12	60	43.45	3		I52	49.24	50.12	2		J52	37.6	38.44	4
Y53	11	50	40.02	1/2		D53	9	53	40.41	3		I53	45.56	44.64	2		J53	40.04	41.68	4
Y54	14	58	45.9	1/2		D54	17	76	43.24	3		I54	46.36	46.08	2		J54	38.32	39.32	4
Y55	13	55	49.73	1/2		D55	13	59	33.68	3		I55	47.48	45.8	2		J55	38.68	39.44	4
Y56	8	60	44.75	2		D56	14	48	36.97	3		I56	45.24	46.64	2		J56	38.6	39.92	4
Y57	3	48	54.69	2		D57	6	42	47.68	3		I57	47.64	47.68	2		J57	38.12	38.48	4
Y58	10	59	42.48	2		D58	11	50	39.5	3		I58	48.52	47.96	2		J58	41.44	40.48	4
Y59	11	74	44.89	2		D59	10	60	47.44	3		I59	48.88	48.24	2		J59	42.16	41.8	4
Y60	10	61	42.6	2		D60	9	56	48.77	3		I60	48.6	48.32	2		J60	41.2	42.04	4
Y61	10	62	44.69	2		D61	11	58	40.11	3		I61	51.84	52.04	2
Y62	8	44	41.71	2		D62	17	42	54.28	3		I62	51.12	50.04	2
Y63	10	45	43.55	2		D63	12	59	42.48	3		I63	52.52	52.08	2
Y64	20	72	43.49	2		D64	9	54	41.38	3		I64	53.16	52.24	2
Y65	10	59	45.04	2		D65	14	38	15.71	3		I65	45.44	45.72	2
Y66	17	42	54.81	2		D66	17	51	36.19	3		I66	47.12	47.68	2
Y67	11	59	46.33	2		D67	4	47	26.7	3		I67	44.68	45.96	2
Y68	11	52	41.11	2		D68	13	52	36	3		I68	48.04	49.16	2
Y69	8	48	44	2		D69	8	48	35.86	3		I69	49.44	48.28	2
Y70	10	48	33.36	2		D70	13	45	28.74	3		I70	49.72	50.04	2
Y71	10	55	34.82	2		D71	12	67	37.4	3		I71	46.84	48.68	2
Y72	10	64	40.82	2		D72	11	73	41.15	3		I72	46.28	48.96	2
Y73	7	58	39.72	2		D73	13	51	45.11	3
Y74	16	66	37.74	2		D74	8	42	35.51	3
Y75	3	59	47.91	2		D75	20	64	45.66	3
Y76	13	73	46.22	2		D76	8	51	43.15	3
Y77	11	52	46.11	2		D77	19	56	37.01	3
Y78	11	52	25.47	2		D78	11	47	38.55	3
Y79	15	64	43.74	2		D79	8	46	48.41	3
Y80	13	54	33.92	2		D80	11	56	49.2	3
Y81	9	57	38.7	2		D81	11	59	35.87	3
Y82	15	66	48.99	2		D82	12	53	42.41	3
Y83	13	71	49.12	2		D83	10	61	32.11	3
Y84	14	71	43.76	2		D84	8	66	37.17	3
Y85	13	57	50.73	2		D85	7	48	38.27	3
Y86	17	82	42.52	2		D86	12	74	40.04	3
Y87	13	60	42.96	2		D87	6	55	41.38	3
Y88	13	49	32.88	2
	SN: spike number per plant
	GN: grain number per spike
	TKW: thousand kernel weight
	Y: F5 population from cross Youzimai/Zhou 18*3//Handan 6172
	D: F4 population from cross Yangmai 158/Zhou 18*3//Handan 6172
	I: BC3F5 population of Isengrain/Yanzhan 4110*5
	J: BC3F6 population of Jianmai/Zhou 18*6

## Sheet: Table S3
Table S3 Haplotype transcript measurements at five stages of developing seeds
	TaAGP-S1-7A-Hap-1	TaAGP-S1-7A-Hap-1/2	TaAGP-S1-7A-Hap-2		TaAGP-L-1B-Hap-1	TaAGP-L-1B-Hap-1/3	TaAGP-L-1B-Hap-3
5d-Sample1	0.549681	0.602904	0.445449		0.0177423	0.0836205	0.0237379
5d-Sample2	0.899171	0.45376	0.467596		0.007357	0.0859714	0.0202397
5d-Sample3	0.686184	0.456916	0.552227		0.0129881	0.0908733	0.0164398
10d-Sample1	29.9261	4.28709	40.3175		0.907519	1.36289	1.68179
10d-Sample2	34.6152	3.68075	30.1343		1.01396	0.943874	1.31039
10d-Sample3	32.5218	4.28709	39.4878		1.21419	0.97041	1.61328
15d-Sample1	34.6152	38.1427	29.0406		2.21402	1.76541	2.94854
15d-Sample2	47.6146	45.3595	37.2715		1.67791	1.22264	2.58471
15d-Sample3	48.9533	35.5884	18.6357		1.39152	1.10957	3.03143
20d-Sample1	35.7532	14.0907	23.6429		2.47369	1.66632	3.30198
20d-Sample2	22.0087	11.6049	27.3474		1.4914	1.28937	3.05958
20d-Sample3	13.5479	12.1819	22.6798		2.00926	1.4406	3.63847
25d-Sample1	12.758	10.0561	24.9909		2.25532	1.18646	2.34567
25d-Sample2	14.3535	4.99332	26.4159		2.33486	1.11471	1.59107
25d-Sample3	11.6587	10.1965	20.5823		1.94981	1.39152	1.98618

## Sheet: Table S4
Table S4 GUS activity measurements in transgenic and wild type rice
	OD595					Fluorescence intensity					GUS activity (nmol 4-MU ∙ mg-1 protein ∙ min-1)
BSA (μg∙mL-1)	Sample 1	Sample 2	Sample 3		4-MU (nM)	Sample 1	Sample 2	Sample 3		TaAGP-L-1B	Sample 1	Sample 2	Sample 3
0	0	0	0		0	0	0	0		WT L1	0.0277498	0.0234695	0.0268339
1.25	0.0153	0.0172	0.0164		50	114760	112245	128705		WT L2	0.0137895	0.0143624	0.0133735
2.5	0.0319	0.0314	0.0312		100	218497	226734	253106		WT L3	0.014291	0.0139619	0.0141916
5	0.0634	0.0628	0.0627		200	443496	459960	475416		Hap-1 L4	2.09321	1.87035	1.98667
7.5	0.0931	0.0943	0.0945		300	665907	662335	684972		Hap-1 L5	2.52706	2.38005	2.67256
10	0.1258	0.1253	0.1256		400	829805	847234	862440		Hap-1 L6	2.68027	2.52705	2.38023
12.5	0.1554	0.1557	0.1559		500	933208	1.01804e+06	1.05372e+06		Hap-2 L7	2.90346	2.67385	3.05046
25	0.3462	0.345	0.343		600	1.06521e+06	1.18681e+06	1.09511e+06		Hap-2 L8	2.31512	2.05095	2.19921
										Hap-2 L9	2.75242	2.59327	2.43374
TaAGP-L-1B	Sample 1	Sample 2	Sample 3		TaAGP-L-1B	Sample 1	Sample 2	Sample 3		Hap-3 L10	2.08628	2.00348	1.89243
WT L1	0.7795	0.784	0.7877		0 min					Hap-3 L11	1.88419	1.95114	1.99337
WT L2	0.7471	0.7769	0.7792		WT L1	22367	24294	22136		Hap-3 L12	2.22058	2.30226	2.11127
WT L3	0.8011	0.8049	0.8131		WT L2	27587	27587	27910		Hap-4 L13	0.555313	0.510368	0.536537
Hap-1 L4	0.8467	0.8483	0.8497		WT L3	27301	27707	27688		Hap-4 L14	1.0215	0.989171	1.08466
Hap-1 L5	1.0204	1.021	1.0249		Hap-1 L4	163953	163363	161998		Hap-4 L15	0.961712	0.919547	1.00451
Hap-1 L6	0.8645	0.8688	0.8685		Hap-1 L5	351832	352727	347036
Hap-2 L7	1.0267	1.0112	1.0259		Hap-1 L6	211518	211721	208963
Hap-2 L8	0.8781	0.8801	0.8951		Hap-2 L7	279604	280970	278669
Hap-2 L9	0.9911	0.9921	0.9929		Hap-2 L8	187201	186136	185970
Hap-3 L10	0.796	0.7898	0.7912		Hap-2 L9	256256	255753	254291
Hap-3 L11	0.7041	0.7054	0.7104		Hap-3 L10	220003	218961	218131
Hap-3 L12	0.5775	0.5843	0.5915		Hap-3 L11	446684	444286	442940
Hap-4 L13	0.7895	0.7927	0.7935		Hap-3 L12	311867	308067	307431
Hap-4 L14	0.7596	0.7576	0.7587		Hap-4 L13	52185	50359	50101
Hap-4 L15	0.728	0.7229	0.7178		Hap-4 L14	76950	76600	76138
					Hap-4 L15	78555	78380	78739
					60 min
BSA: Albumin from bovine serum					WT L1	84904	84074	84083
WT：wild type					WT L2	81132	81501	81187
					WT L3	81169	81363	81492
					Hap-1 L4	1785077	1796865	1789615
					Hap-1 L5	2755821	2766925	2761723
					Hap-1 L6	2133709	2152312	2148937
					Hap-2 L7	2460186	2.46866e+06	2456755
					Hap-2 L8	1968206	1976682	1974363
					Hap-2 L9	2274014	2.28449e+06	2278169
					Hap-3 L10	1699319	1712103	1699983
					Hap-3 L11	2634756	2642531	2640428
					Hap-3 L12	1982382	1996835	1996217
					Hap-4 L13	552697	556340	552217
					Hap-4 L14	820984	812969	825310
					Hap-4 L15	710784	712915	713136

## Sheet: Table S5
Table S5 Accessions of hexaploid wheats in the Mini Core Collection
No.	Name	GRIN Accession Id	Agroecological zones	Type	TKW-2002	TKW-2005	TKW-2006	TaAGP-S1-7A	TaAGP-S1-7A	TaAGP-L-1B	TaAGP-L-1B
1	Jinghong 5	ZM008934	VII	M	44.0433	46.36	44.94	1	I	1	I
2	Neimai 11	ZM017834	VII	M	38.2963	28.83	34.934	3	II	3	I
3	Jinchun 3	ZM014440	VII	M	41.4706	35.585	44.373	3	II	2	I
4	Lianglaiyoubaipixiaomai	ZM009771	VII	M	35.6122		36.097	3	II	3	I
5	Bihongmai	ZM009772	VII	M	30.4407		30.56	3	II	3	I
6	Xiaobaimai	ZM004615	VII	L	32.1405	38.565	30.906	3	II	3	I
7	Hongpixiaomai	ZM004594	VII	L	27.863	25.21	30.576	3	II	3	I
8	Dabaipi	ZM017481	VII	L	33.4885	34.555	33.512	1/3	I/II	1	I
9	Xiaohongpi	ZM004634	VII	L	33.3995	41.375	32.452	3	II	4	II
10	Dingxingzhai	ZM010639	VII	L	29.0237	38.575	27.272	3	II	3	I
11	Honglidangnianlao	ZM003515	VII	L	30.8166	30.885	31.346	3	II	4	II
12	Chunxiaomai	ZM012632	VII	L	36.3431	36.625	36.908	3	II	3	I
13	Huoliaomai	ZM004550	VII	L	30.1131	28.445	30.88	1	I	2	I
14	Dahongmai	ZM010600	VII	L	45.2476	31.71	50.764	1	I	1	I
15	Shanxibaimai	ZM004922	I	L	28.5328	25.17	28.138	3	II	4	II
16	Niuzhijia	ZM001259	I	L	37.5101	37.835	35.25	3	II	1	I
17	Mahuaban	ZM004422	I	L	24.9865	23.155	23.13	3	II	4	II
18	Jiahongmai	ZM001284	I	L	33.8953	31.74	32.724	3	II	4	II
19	Hongjinmai	ZM020735	I	L	27.0193	21.03	26.206	3	II	3	I
20	Baiqimai	ZM005012	I	L	28.246	24.835	30.674	3	II	4	II
21	Xiaokouhong	ZM004454	I	L	31.765	27.83	31.916	3	II	3	I
22	Lanhuamai	ZM005017	I	L	25.4599	23.305	25.818	3	II	4	II
23	Daimanghongmai	ZM000156	I	L	30.5154	28.925	29.934	3	II	4	II
24	Zhuoludongmai	ZM000474	I	L	30.6542	30.215	30.03	3	II	4	II
25	Hongmai	ZM017549	I	L	33.1102	29.5	34.498	3	II	3	I
26	Honglaomai	ZM004174	I	L	31.2073	33.365	33.05	3	II	3	I
27	Youmangbaifu	ZM004418	I	L	24.235	22.625	22.646	1	I	3	I
28	Hongpidongmai	ZM001138	I	L	28.3137	28.355	29.084	3	II	3	I
29	Panshiwumang	ZM004412	I	L	26.9579		28.148	3	II	4	II
30	Youmangbaifu	ZM004444	I	L	23.3186	21.565	23.542	3	II	3	I
31	Baiqiumai	ZM000540	I	L	31.2597	28.61	29.296	3	II	4	II
32	Laomai	ZM003512	I	L	33.5545		37.338	1	I	1	I
33	Xiaobaimang	ZM000556	I	L	39.0425	45.19	43.646	1	I	2	I
34	Zhongyou 9507		I	M	48.3745	48.845	53.428	1	I	3	I
35	Jinmai 8	ZM009368	I	M	41.0428	38.69	44.738	1	I	3	I
36	Fengkang 2	ZM013100	I	M	41.9008	41.5	42.376	1	I	2	I
37	Changzhi 6406	ZM014022	I	M	46.9589	46.94	47.002	1	I	2	I
38	Beijing 8	ZM008963	I	M	37.8402	33.27	38.354	1	I	2	I
39	Yuandong 822	ZM013548	I	M	37.3081	38.145	38.424	2	I	4	II
40	Lvhan 328	ZM014050	I	M	36.3921	33.655	37.95	1	I	2	I
41	Yanan 11	ZM009627	I	M	40.5436	40.65	42.754	1	I	1	I
42	Nongda 183	ZM009027	I	M	35.4372	31.5	34.962	3	II	3	I
43	Nongda 311	ZM009028	I	M	38.428	35.655	35.128	1	I	3	I
44	Nongda 139	ZM009018	I	M	34.3451	31.495	36.646	1	I	3	I
45	Mingxian 169	ZM009379	I	M	31.054	27.885	31.652	3	II	1	I
46	Dongfanghong 3	ZM009038	I	M	41.0034	42.92	35.896	1	I	2	I
47	Xianmai	ZM003498	III	L	31.2073	28.285	30.528	3	II	4	II
48	Jiangxizao	ZM003464	III	L	28.7149	25.665	27.064	3	II	3	I
49	Honghuazao	ZM011345	III	L	26.3073	20.885	27.51	3	II	4	II
50	Jiangdongmen	ZM005871	III	L	30.3438	27.03	31.22	3	II	1	I
51	Dahuangpi	ZM006499	III	L	33.7054	30.69	33.79	2	I	1	I
52	Chongyanghongmai 1	ZM011446	III	L	30.1788	26.04	31.096	3	II	3	I
53	Zaowutian	ZM005992	III	L	28.4285	26.165	29.49	3	II	4	II
54	Liuzhutou	ZM005540	III	L	33.8	28.925	35.82	3	II	3	I
55	Chanbuzhi	ZM006465	III	L	37.8921	32.77	37.63	3	II	3	I
56	Zhumaoyuanzitou	ZM006579	III	L	25.8531	16.465	27.14	3	II	3	I
57	Shuilizhan	ZM007343	III	L	33.3661	30.17	33.524	3	II	4	II
58	Huangshuibai	ZM010980	III	L	31.7808	28.355	32.004	3	II	4	II
59	Baipu	ZM007246	III	L	34.8105	29.245	37.374	3	II	4	II
60	Zaoxiaomai	ZM007209	III	L	34.829	29.91	39.07	3	II	4	II
61	Lanxizaoxiaomai	ZM007052	III	L	32.973	28.205	33.296	3	II	3	I
62	Wangshuibai	ZM005740	III	L	38.9434	34.235	39.748	3	II	4	II
63	Wuyuanmai	ZM011087	III	L	37.4742		36.156	3	II	4	II
64	Chejianzi	ZM006027	III	L	31.0644	28.875	30.922	3	II	4	II
65	Heshangmai	ZM007486	III	L	29.8117	22.75	29.408	1	I	3	I
66	Nuomai	ZM007438	III	L	35.0627	31.66	32.982	3	II	4	II
67	Mangxiaomai	ZM006015	III	L	27.4717	22.67	28.694	3	II	4	II
68	Sankecun	ZM011213	III	L	52.5733	53.935	53.656	1	I	2	I
69	Paozimai	ZM007298	III	L	38.3241	35.17	37.62	1	I	1	I
70	Huadong 6	ZM010184	III	M	34.6102	35.41	34.786	2	I	1	I
71	Liying 5	ZM015113	III	M	43.5158	39.72	44.854	3	II	4	II
72	Sumai 3	ZM010242	III	M	37.6455	36.95	37.698	1	I	4	II
73	Yangmai 158	H01094	III	M	44.9639	45.41	45.07	1	I	1	I
74	Enmai 4	ZM016244	III	M	45.4089	42.955	45.378	1	I	2	I
75	Emai 6	ZM010314	III	M	41.491	42.505	40.32	1	I	3	I
76	Anhui 3	ZM010261	III	M	37.0531		36.57	2	I	4	II
77	Zhemai 1	H01219	III	M	30.443	29.87	31.832	3	II	4	II
78	Baiyoumai	ZM004326	VI	L	28.9748		27.556	1	I	3	I
79	Yangmai	ZM004358	VI	L	30.6342	30.325	29.346	1	I	2	I
80	Donghuachunmai	ZM010769	VI	L	33.2456	31.065	32.748	1	I	3	I
81	Huoqiu	ZM004433	VI	L	32.5206	31.015	33.366	3	II	4	II
82	Daqingmang	ZM010715	VI	L	27.691		27.8	1	I	2	I
83	Guangtou	ZM004338	VI	L	31.729	36.61	30.08	1	I	2	I
84	Xinkehan 9	ZM022178	VI	M	44.6839	42.67	46.102	1	I	1	I
85	Kefeng 3	ZM014679	VI	M	34.7215	33.6	37.244	1	I	2	I
86	Kelao 4	ZM014682	VI	M	37.3526	34.57	38.26	1	I	3	I
87	Xinshuguang 1	ZM009657	VI	M	43.8705	39.235	39.366	1	I	1	I
88	Dongnong 101	ZM009732	VI	M	29.8241	29.02	27.898	1	I	3	I
89	Xinshuguang 6	ZM009662	VI	M	40.1801	41.02	37.676	1	I	3	I
90	Jichun 1016	ZM021929	VI	M	42.0603	42.715	42.944	1	I	2	I
91	Chixiaomai	MY000019	Introduced varieties	Introduced	44.059	39.425	43.668	1	I	2	I
92	Funo	MY001072	Introduced varieties	Introduced	35.8581	34.16	36.414	1	I	1	I
93	Кавказ	MY003290	Introduced varieties	Introduced	33.3513	28.915	33.79	1	I	2	I
94	St 2422/464	MY002776	Introduced varieties	Introduced	36.7982	40.31	41.088	1	I	3	I
95	Nanda 2419	MY001904	Introduced varieties	Introduced	40.1245	44.145	38.772	1	I	1	I
96	Orofen	MY002255	Introduced varieties	Introduced	34.9217	32.755	34.2	1	I	3	I
97	Nonglin 10	MY000054	Introduced varieties	Introduced	34.7771	38.645	36.288	1	I	4	II
98	Shuiyuan 86		Introduced varieties	Introduced	28.5556	24.495	28.388	3	II	4	II
99	Qianjiaomai	MY000663	Introduced varieties	Introduced	34.4896	31.44	36.684	1	I	2	I
100	Early Premium	MY000898	Introduced varieties	Introduced	38.4243	33.76	37.094	1	I	2	I
101	Triumph	MY002966	Introduced varieties	Introduced	40.9589	39.59	38.288	1	I	1	I
102	Lovrin 10	MY001759	Introduced varieties	Introduced	43.5473	37.715	45.8	1	I	3	I
103	Aodesa 3	MY003347	Introduced varieties	Introduced	33.1603	28.445	32.934	1	I	1	I
104	Tanori	MY002877	Introduced varieties	Introduced	32.7556		36.586	1	I	3	I
105	Villa Glori	MY003061	Introduced varieties	Introduced	33.4749	26.5	35.414	1	I	1	I
106	Atlas 66	MY000295	Introduced varieties	Introduced	40.2376	36.705	41.156	1	I	2	I
107	Gansu 96	ZM009832	Introduced varieties	Introduced	30.5367	25.76	29.114	1	I	3	I
108	Chaoanxiaomai	ZM007601	V	L	32.6615	26.605	36.442	3	II	3	I
109	Chike	ZM007616	V	L	34.8569	31.865	37.876	3	II	3	I
110	Songruimai	ZM007552	V	L	37.5954	28.105	42.028	3	II	3	I
111	Shengen	ZM007521	V	L	38.0071	33.465	40.77	3	II	4	II
112	Shanglinxiaomai	ZM007719	V	L	31.067	26.525	35.276	3	II	4	II
113	Kangxiu 10	ZM010352	V	M	36.7592	34.86	35.046	3	II	4	II
114	Taizhong 23	ZM013082	V	M	36.7333	33.715	39.574	1	I	4	II
115	Jinmai 2148	ZM010375	V	M	43.0634	41.305	47.118	1	I	1	I
116	Dixiuzao	ZM010368	V	M	46.9411	47.725	50.39	1	I	4	II
117	Jingyang 60	ZM009648	II	M	26.5554	23.455	27.696	3	II	4	II
118	Shite 14	ZM009097	II	M	31.4471	24.415	31	2	I	4	II
119	Fuzhuang 30	ZM017213	II	M	28.5719		28.846	3	II	3	I
120	Bima 1	ZM009591	II	M	39.83	40.12	39.07	1	I	4	II
121	Bima 4	ZM009594	II	M	34.1986	37.71	38.726	3	II	3	I
122	Shijiazhuang 54	ZM009101	II	M	34.9199	29.625	36.944	2	I	3	I
123	Pingyang 27	ZM014027	II	M	47.187	45.155	48.19	2	I	1	I
124	Fengchan 3	ZM009600	II	M	37.8068	40.07	38.068	3	II	4	II
125	Taishan 1	ZM009405	II	M	43.0597	41.53	42.902	1	I	1	I
126	Jinan 2	ZM009391	II	M	41.3334	40.1	41.756	1	I	3	I
127	Youbao	ZM009411	II	M	34.9774	35.84	38.578	1	I	2	I
128	Bainong 3217	ZM017936	II	M	37.7401	37.55	39.874	1	I	2	I
129	Yannong 15	ZM015719	II	M	34.8754	35.72	36.012	1	I	2	I
130	Xinong 6028	ZM009597	II	M	32.5371		28.692	3	II	4	II
131	Shijiazhuang 407	ZM009099	II	M	37.2807	35.655	35.388	1	I	2	I
132	12040	ZM009126	II	M	42.19	41.85	45.276	2	I	3	I
133	Neixiang 5	ZM009523	II	M	45.2288	44.255	45.52	1	I	3	I
134	Zhengzhou 6	ZM009463	II	M	39.1381	38.225	42.91	3	II	2	I
135	Xiannong 39	ZM017208	II	M	35.1338	38.39	42.722	1	I	1	I
136	Jinan 17		II	M	39.2401	41.225	42.72	1	I	2	I
137	Xiaoyan 6	ZM017079	II	M	38.9824	39.165	41.712	1	I	3	I
138	Shannong 7859	ZM017231	II	M	38.6746	46.765	50.572	1	I	3	I
139	Aifeng 3	ZM009603	II	M	32.5466	32.37	34.464	2	I	1	I
140	Lumai 1	ZM015830	II	M	42.7444	43.67	45.658	1	I	1	I
141	Wenmai 6	ZM025398	II	M	42.6629	47.25	48.24	1	I	3	I
142	Laizhou 953	ZM022727	II	M	49.9886	49.91	51.328	1	I	1	I
143	Zhengzhou 741	ZM015988	II	M	36.1084	37.565	38.686	1	I	2	I
144	Baimangmai	ZM000215	II	L	31.6788	28.74	33.548	1	I	3	I
145	Huangguaxian	ZM003050	II	L	30.0169	23.65	33.058	3	II	4	II
146	Banjiemang	ZM002569	II	L	30.1079	26.615	28.61	3	II	4	II
147	Laolaixia	ZM001912	II	L	34.2709	31.565	34.6	3	II	4	II
148	Louguding	ZM001674	II	L	30.9372	28.165	30.522	3	II	4	II
149	Xishanbiansui	ZM001846	II	L	32.7442		32.284	3	II	3	I
150	Honggoudou	ZM002681	II	L	32.4164	29	33.116	3	II	3	I
151	Baihuomai	ZM001499	II	L	29.4205	26.075	28.634	3	II	4	II
152	Sanyuehuang	ZM002685	II	L	26.7619	21.75	27.68	3	II	3	I
153	Hongqiangchang	ZM003747	II	L	26.5613	22.325	28.636	3	II	3	I
154	Youzimai	ZM002668	II	L	31.2561	27.33	34.396	2	I	3	I
155	Pingyuan 50	ZM002974	II	L	36.907	33.775	40.224	3	II	4	II
156	Baibiansui	ZM001782	II	L	34.8174	34.08	34.802	1	I	2	I
157	Baiqimai	ZM017630	II	L	25.9791		27.684	3	II	4	II
158	Baituzitou	ZM002330	II	L	30.4791	25.99	29.43	3	II	3	I
159	Youmangsaogudan	ZM002659	II	L	30.0453	27.01	29.514	3	II	4	II
160	Buyanghong	ZM011007	II	L	31.4581		30.854	3	II	4	II
161	Mazhamai	ZM003807	II	L	30.2654	25.94	30.03	3	II	4	II
162	Qiangchangmai	ZM003793	II	L	26.1979	23.775	24.166	1	I	4	II
163	Huomai	ZM020632	II	L	24.4673		22.954	3	II	4	II
164	Meiqianwu	ZM006160	II	L	31.2041	28.6	29.99	3	II	4	II
165	Jiangmai	ZM003080	II	L	31.353	32.425	30.926	3	II	4	II
166	Sanyuehuang	ZM011120	II	L	31.8014	28.71	31.022	3	II	4	II
167	Xiaofoshou	ZM002686	II	L	28.74	26.33	28.31	2	I	1	I
168	Hongheshangtou	ZM003393	II	L	34.6694	31.03	35.58	4	II	3	I
169	Dakoumai	ZM003131	II	L	30.0214	26.905	30.756	3	II	1	I
170	Tumangmai	ZM004154	II	L	33.3697	28.855	32.884	3	II	3	I
171	Baitiaoyu	ZM003069	II	L	28.8219	25.07	28.606	3	II	3	I
172	Baimangmai	ZM003650	II	L	28.2412	28.685	26.98	3	II	4	II
173	Dayuhua	ZM006348	II	L	31.8515	27.885	30.738	3	II	4	II
174	Fumai	ZM003145	II	L	31.1459	28.245	34.164	4	II	4	II
175	Laoqimai	ZM003663	II	L	32.5262	29.225	33.552	2	I	4	II
176	Chushanbao	ZM003138	II	L	36.0873		37.904	3	II	4	II
177	Zijiehong	ZM002272	II	L	43.4901	44.76	43.944	1	I	1	I
178	Dalibanmang	ZM001742	II	L	39.407	41.05	38.622	3	II	4	II
179	Liuyuehuang	ZM005141	IX	L	36.813	30.59	41.752	3	II	3	I
180	Gejiaxiang	ZM012971	IX	L	39.8612	37.38	41.702	1	I	3	I
181	Geerhongmai	ZM019809	IX	L	33.431	33.03	34.932	4	II	4	II
182	Dachunbaisilengmai	ZM011525	IX	L	36.9687	37.695	40.936	3	II	1	I
183	Bailanghuimai	ZM018849	IX	L	37.3729	37.7	37.18	3	II	3	I
184	Bendihuanghuamai	ZM011565	IX	L	33.8185	40.915	36.292	3	II	3	I
185	Zhahong	ZM018528	IX	L	37.6752	39.765	37.982	3	II	3	I
186	Motuoxiaomai	ZM019907	IX	L	26.735		27.44	3	II	4	II
187	Bianbachunmai 6	ZM018930	IX	L	30.402	31.875	29.752	3	II	3	I
188	Baimangxiaomai	ZM008341	IX	L	29.413	26.88	30.708	3	II	3	I
189	Wujiangzhuo	ZM020305	IX	L	36.2864	33.51	39.61	3	II	4	II
190	Muzongzhuoga	ZM018569	IX	L	29.8933	30.66	32.164	3	II	1	I
191	Kangdingxiaomai	ZM008347	IX	L	40.3693	38.65	40.994	3	II	4	II
192	Zangdong 4	ZM010580	IX	M	37.4638	34.155	42.012	1	I	3	I
193	Rikaze 54	ZM010591	IX	M	35.2258	32.65	39.87	1	I	1	I
194	Rikaze 8	ZM010589	IX	M	43.6641	42.685	44.82	1	I	1	I
195	Shanmai	ZM020774	VIII	L	35.0033	36.28	36.138	3	II	3	I
196	Yizhimai	ZM004779	VIII	L	37.6353	41.27	37.226	1	I	3	I
197	Dabaimai	ZM012760	VIII	L	33.9843	38.03	38.965	3	II	4	II
198	Galaohan	ZM005105	VIII	L	36.4718	37.85	37.453	3	II	3	I
199	Huoliyan	ZM012793	VIII	L	35.9646	37.555	39.079	3	II	1	I
200	Shanmai	ZM020770	VIII	L	32.309	23.135	36.682	3	II	3	I
201	Hongtuzi	ZM020815	VIII	L	34.6751	29.225	31.918	3	II	3	I
202	Baidatou	ZM004862	VIII	L	40.1528	47.505	39.268	3	II	3	I
203	Huangjinmai	ZM004780	VIII	L	38.2089	28.91	42.294	3	II	3	I
204	Hongmangmai	ZM020720	VIII	L	33.6702	34.66	35.04	1	I	1	I
205	Dabaimai	ZM005102	VIII	L	39.6225	35.84	39.926	1	I	2	I
206	Baiqitou	ZM012810	VIII	L	38.8414	39.37	44.608	1	I	1	I
207	Baimazha	ZM020808	VIII	L	29.4854	29.245	32.126	3	II	3	I
208	Laotutou	ZM004670	VIII	L	31.3173	27.185	32.752	3	II	4	II
209	Ganmai 8	ZM009803	VIII	M	47.0702	44.485	48.07	1	I	1	I
210	Gaoyuan 506	ZM010116	VIII	M	39.0046	30.825	42.266	1	I	1	I
211	Qingchun 28	ZM017383	VIII	M	44.6209	45.41	49.622	1	I	2	I
212	Ningchun 4	NA	VIII	M	42.954	42.635	46.684	1	I	2	I
213	Huzhuhong	ZM017354	VIII	M	32.8822	32.215	36.462	1	I	2	I
214	Jinmai 4	ZM009972	VIII	M	46.6271	43	51.466	1	I	4	II
215	Dingxi 24	ZM009893	VIII	M	35.0033	31.225	34.328	1	I	2	I
216	Huining 10	ZM017313	VIII	M	41.9564	36.475	42.66	3	II	3	I
217	Shuwan 8	ZM010490	IV	M	46.1172	46.67	48.452	1	I	3	I
218	Fan 6	ZM010450	IV	M	37.3856	38.415	38.66	3	II	1	I
219	Bimai 26	ZM023312	IV	M	39.5889	38.72	41.96	1	I	3	I
220	Guinong 10	ZM023371	IV	M	41.4926	39.8	47.936	1	I	3	I
221	Yunmai 34	ZM016965	IV	M	43.044		44.288	2	I	2	I
222	Xingyi 4	ZM023315	IV	M	44.0147	48.32	49.84	1	I	2	I
223	Fengmai 11	ZM010564	IV	M	41.4093	45.775	44.156	1	I	1	I
224	Tongjiabaxiaomai	ZM007916	IV	L	32.1591	32.88	29.916	3	II	4	II
225	Honghuamai	ZM007925	IV	L	32.8553	32.135	32.86	3	II	1	I
226	Baimaizi	ZM008547	IV	L	28.1868	26.425	25.444	3	II	3	I
227	Chengduguangtou	ZM008365	IV	L	30.8417	28.015	31.698	3	II	4	II
228	Jiangmai	ZM011774	IV	L	30.1968	28.25	35.138	3	II	4	II
229	Baihuamai	ZM008598	IV	L	22.7763	19.38	23.704	3	II	4	II
230	Huanxiangguo	ZM008249	IV	L	32.0682	31.11	34.84	4	II	3	I
231	Hanzhongbai	ZM004029	IV	L	30.1918	30.595	31.29	3	II	3	I
232	Xiaosanyuehuang	ZM012165	IV	L	32.6393	33.18	31.93	3	II	3	I
233	Suotiaohongmai	ZM012711	IV	L	31.3395	31.455	30.642	3	II	3	I
234	Hongxumai	ZM012545	IV	L	30.5033	32.63	32.878	3	II	3	I
235	Zipi	ZM011741	IV	L	25.4526	21.395	26.502	3	II	4	II
236	Baimangmai	ZM008732	IV	L	26.5929	21.42	26.842	3	II	3	I
237	Hongmangzi	ZM020144	IV	L	38.6653	35.38	39.69	1	I	3	I
238	Yuqiumai	ZM008636	IV	L	34.4122	28.9	37.16	1	I	4	II
239	Yangmai	ZM011644	IV	L	35.7575	38.455	36.512	1	I	2	I
240	Yangmai	ZM012030	IV	L	26.133	23.325	27.73	3	II	3	I
241	Zhushimai	ZM008809	IV	L	31.5935	28.83	33.664	3	II	4	II
242	biantouguangkemai	ZM012032	IV	L	24.9223	25.85	25.848	3	II	4	II
243	Changmangshibiantou	ZM011859	IV	L	24.5718	22.385	24.094	3	II	4	II
244	Zhugoumai	ZM012061	IV	L	30.4069	30.025	31.776	3	II	4	II
245	Dianxihongkeyangmai	ZM012096	IV	L	36.764		36.996	3	II	1	I
246	Baidongmai	ZM005439	X	L	25.7836	29.07	25.724	3	II	4	II
247	Hongchunmai	ZM005294	X	L	36.8297	43.505	41.998	3	II	1	I
248	Chunmai	ZM013048	X	L	30.9654		36.618	1	I	1	I
249	Hongdongmai	ZM005188	X	L	26.2325	25.595	26.644	1	I	3	I
250	Hongdongmai	ZM005241	X	L	28.749	32.325	32.712	3	II	1	I
251	Wumangchunmai	ZM005336	X	L	29.8166	34.06	33.368	1	I	3	I
252	Hongchunmai	ZM005317	X	L	32.1838	39.36	34.068	3	II	1	I
253	Hongjinbaoyin	ZM013034	X	L	44.1771	44.72	49.944	3	II	3	I
254	Hongdongmai	ZM005176	X	L	25.6875	30.725	27.096	3	II	1	I
255	Wumangchunmai	ZM005330	X	L	32.0063	36.7	33.494	3	II	1	I
256	Xindong 2	ZM010146	X	M	34.4267	37.045	30.956	1	I	3	I
257	Kashi 1	H02027	X	M	32.044		36.364	1	I	3	I
258	Kashibaipi	ZM010128	X	M	39.5736	33.8	43.326	3	II	1	I
259	Tuokexun 1	ZM010136	X	M	37.7252	37.19	36.386	3	II	3	I
260	Zhongguochun	ZM005452	IV	L	27.9816	25.065	29.336	3	II	4	II
261	Zhengmai 9023	NA	II	M	46.5012	49.51	51.762	1	I	3	I
262	Yanzhan 1	NA	II	M	45.3291		49.358	1	I	1	I
	NA: not available
	L: landraces
	M: modern varieties
	TKW: One-thousand kernel weight
	Agroecological zones
	I: Northern winter wheat region
	II: Yellow and Huai River valley winter wheat region
	III: Low and middle Yangtze River valley winter wheat region
	IV: Southwestern winter wheat region
	V: Southern winter wheat region
	VI: Northeastern spring wheat region
	VII: Northern spring wheat region
	VIII: Northwestern spring wheat region
	IX: Qinghai-Tibet spring-winter wheat region
	X: Xinjiang winter-spring wheat region

## Sheet: Table S6
Table S6 Accessions of modern cultivars
No.	Name	GRIN Accession Id	Agroecological zones	Registration Date	TKW-2002	TKW-2006	TKW-2010	TaAGP-S1-7A	TaAGP-S1-7A	TaAGP-L-1B	TaAGP-L-1B
1	Dingxian 72	ZM009170	I	1936	32.4	36.31	32.52	3	II	1	I
2	Huabei 672	ZM008960	I	1956	34.7	31.965	37.32	1	I	3	I
3	Beijing 8	ZM008963	I	1963	37.12	33.27	42.5	1	I	2	I
4	Beijing 15	ZM008970	I	1970	32.4		32.58	3	II	4	II
5	Nongda 139	ZM009018	I	1968	34.4	31.495	35.46	1	I	3	I
6	Nongda 183	ZM009027	I	1955	32.4	31.5	38.68	3	II	3	I
7	Nongda 311	ZM009028	I	1963	40.42	35.655	40.36	1	I	3	I
8	Dongfanghong 3	ZM009038	I	1968	45.04	42.92	38.86	1	I	2	I
9	Keyi 23	ZM009046	I	1962	45.92	43.705	36.34	1	I	1	I
10	Jingnong 94-32	ZM024431	I	1994	42.72	42.195	42.94	1	I	2	I
11	Jingnong 81-49	NA	I	1980	45.64	45.84	45.92	1	I	2	I
12	Jinghua 1	ZM013398	I	1982	44.86	44.11	40.96	1	I	1	I
13	Beinongda BL8	NA	I	1980	37.66	39.54	38.8	1	I	2	I
14	Hebuyu 6068	ZM018397	I	1980	41.84	38.51		1	I	2	I
15	Jinghe 91-P19	ZM021117	I	1991	40.52	43.86	41.3	1	I	2	I
16	Jingnong 86-89	ZM021016	I	1986	43.98		40	1	I	3	I
17	Kecheng 1	ZM013801	I	1970	37.78	35.945	38.68	1	I	2	I
18	Xiaoshan 8	ZM013098	I	1980	52.24	44.385	47.78	1	I	3	I
19	Jingpin 12	NA	I	1980	48.22	43.185	44.76	2	I	3	I
20	Pindong 904110-3	ZM021283	I	1990	56.42	56.605	48.38	1	I	2	I
21	Pinkang 244	ZM021317	I	1988	34.64	30.62	31.46	1	I	2	I
22	Yuandong 821	NA	I	1980	41.4	40.105	32.36	1	I	1	I
23	Yuandong 822	ZM013548	I	1980	39.34	38.145	36.6	2	I	4	II
24	Fengkang 2	ZM013100	I	1979	43.14	41.5	44.12	1	I	2	I
25	Fengkang 8	ZM013106	I	1979	48.08	42.215	50.6	1	I	3	I
26	An 85 Zhong 124-1	NA	I	1980	30.94	42.445	48.36	1/3	I/II	2	I
27	Qiaoliang BW41	ZM013517	I	1980	38.26	36.94	34.92	3	II	1	I
28	Zhongda 89-60192-2	ZM020851	I	1989	26.84	20.69	27.76	3	II	4	II
29	Beijing 8694	ZM020971	I	1985	33.34	41.53	50.68	1	I	3	I
30	Zhongyou 9507	NA	I	1995	63.08	48.845	48.44	1	I	3	I
31	Lang 8302	ZM013820	I	1983	48.46	47.535	48.04	1	I	2	I
32	Jimai 17	NA	I	1979	43.96	35.44	36.88	1	I	1	I
33	Tang 85-5032	ZM017736	I	1980	47.96	43.545	46.88	1	I	2	I
34	Tang 78042	NA	I	1978	42.04			1	I	1	I
35	Henong 3	ZM009155	I	1958	43.3	35.235	42.28	1	I	2	I
36	Taifu 1	ZM009192	I	1965	42.88	39.51	41.46	3	II	3	I
37	Jinmai 8	ZM009368	I	1966	42.36	38.69	43.54	1	I	3	I
38	Jinmai 16	ZM009208	I	1977	42.4	41.65	43.46	1	I	3	I
39	Jinmai 31	NA	I	1983	47.84	48.01	41.82	1	I	3	I
40	Jin 3052-5	NA	I	1980	48.48	24.675	43.92	1	I	2	I
41	Jinzhong 103	NA	I	1960	48.48	40.06	42.76	1	I	3	I
42	Changzhi 5557	ZM014020	I	1983	48.38	45.01	47.52	3	II	4	II
43	Changzhi 6406	ZM014022	I	1982	50.92	46.94	47.84	1	I	2	I
44	Lvhan 328	ZM014050	I	1970	36.16	33.655	36.74	1	I	2	I
45	Jinmai 11	ZM014430	I	1977	43.5		45.44	3	II	3	I
46	Taiyuan 351	ZM013968	I	1993	44.78	37.46	42.2	1	I	3	I
47	Jin 1410	NA	I		54.76	49.68	49.5	1	I	3	I
48	Mingxian 169	ZM009379	I	1950	28.7	27.885	29.56	1	I	1	I
49	Gongnong 4	ZM013925	I	1968	41.1	24.615	41.52	1	I	2	I
50	Taiyuan 2112	NA	I	1975	52.5	38.87	42.76	1	I	4	II
51	Yanan 11	ZM009627	I	1974	39.62	40.65	40.72	1	I	1	I
52	Yanan 18	ZM017102	I	1970	40.98	36.51	35.96	1	I	1	I
53	Pingliang 30	NA	I	1968	39.36		42.6	1/3	I/II	3	I
54	Xifeng 16	NA	I	1980	35.1	26.835	34.04	1	I	3	I
55	Pingliang 32	ZM023599	I	1977	33.5	32.27	41.3	1/3	I/II	2	I
56	Qingshui 15-41(2)	ZM017341	I	1980	37.82	29.45	30.08	3	II	2	I
57	Shite 14	ZM009097	II	1948	34.98	24.415	34.84	2	I	4	II
58	Shijiazhuang 407	ZM009099	II	1950	40.02	35.655	34.98	1	I	2	I
59	Shijiazhuang 4	ZM009098	II	1958	40.3	29.535	39.92	2	I	3	I
60	Shijiazhuang 34	ZM009103	II	1963	46.44	42.825		1	I	1	I
61	Shijiazhuang 54	ZM009101	II	1961	39.08	29.625	35.94	2	I	3	I
62	Zaoxinshi	ZM024359	II	1960	39.8	34.3	38.2	1	I	1	I
63	Pin 39	ZM009132	II	1974	36.56	30.26	36.64	2	I	3	I
64	Jimai 23	ZM009125	II	1983	42.5	43.385	45.84	1	I	2	I
65	Shi 82-5201	ZM021630	II	1982	42.8	37.265	34.06	1	I	1	I
66	Cangzhou 1	ZM009164	II	1972	40.6	44.405	44.08	1	I	1	I
67	12040	ZM009126	II	1970	45.78	41.85	44.28	2	I	3	I
68	Hengshui 7004	ZM013920	II	1960	55.92	51.55	49.98	1	I	1	I
69	Hengdalihong	ZM024113	II	1976	49.6	49.395	52.46	1	I	3	I
70	Ji 93C6 156-2	ZM024138	II	1993	46.66	44.805	40.96	1	I	3	I
71	Jimai 20	ZM013874	II	1974	46.52	44.855	44.6	1	I	2	I
72	Gaobi-13	NA	II		51.08	42.81	38.8	2	I	1	I
73	Jimai 14	ZM013868	II	1974	46.2	48	48.24	1	I	1	I
74	Jimai 19	ZM013873	II	1981	30.14	37.94	32.64	1	I	4	II
75	Jishi 5032	ZM013852	II	1981	47.58	43.645	45.04	2	I	1	I
76	Han 4564	NA	II	1998	25.65	39.55	44.26	1	I	2	I
77	1817	ZM009378	II	1936	28.8	33.375	29.92	3	II	3	I
78	Maijin 1	NA	II		26.3		35.06	3	II	4	II
79	Jinyang 1045	NA	II		52.16	40.295	36.64	1	I	1	I
80	Jinmai 20	ZM014434	II	1978	41.64	38.345	41	1	I	4	II
81	Jin 865096	ZM014398	II	1980	40.42		36.22	1	I	2	I
82	Jinmai 37	ZM021862	II	1988	50.72	44	34.12	1	I	3	I
83	Linyuan 129	ZM014183	II	1981	43.54	40.93	42.66	2	I	1	I
84	Pingyang 27	ZM014027	II	1980	47.76	45.155	49.4	2	I	1	I
85	Qida 195	ZM009436	II	1940	32.26	29.52	33.86	3	II	2	I
86	Jinan 2	ZM009391	II	1959	42.88	40.1	41.78	1	I	3	I
87	Jinan 9	ZM009397	II	1965	51	46.48	50.96	1	I	3	I
88	Youbao	ZM009411	II	1964	37.1	35.84	30.98	1	I	2	I
89	Huangtai 103	NA	II		48.02	42.785	46.2	2	I	4	II
90	Taishan 1	ZM009405	II	1971	44.6	41.53	46.74	1	I	1	I
91	Taishan 4	ZM009407	II	1971	42	40.155	50.06	1	I	1	I
92	Jinan 17	NA	II	1993	40.32	41.225	36.56	1	I	2	I
93	Lumai 22	NA	II	1991	29.48	49.34	51.86	1	I	1	I
94	Jimai 19	NA	II	2001		47.04	44.88	1	I	2	I
95	Lumai 10	ZM015839	II	1985	48.46	47.235	47.76	2	I	2	I
96	Lainongpinxi 22	ZM022725	II	1970	44.3	42.805	43.1	1	I	2	I
97	Laizhou 953	ZM022727	II	1990	50.54	49.91	50.36	1	I	1	I
98	Lumai 1	ZM015830	II	1975	49.02	44.995	43.86	1	I	1	I
99	Lumai 5	ZM015834	II	1981	47.84	43.56	46.46	1	I	1	I
100	Shannong PH85-4	ZM022692	II	1980	50.4	48.69	48.78	1	I	1	I
101	Lunong 784081	ZM015795	II	1970	58.5	53.675	49.84	1	I	1	I
102	Lunong 86(5)174	ZM022743	II	1987	42.72	44.85	41.36	1	I	1	I
103	Luzi 0863169	NA	II	1987	52.52	50.96	46.42	1	I	1	I
104	Luzi 0884142	ZM022802	II	1980	47.44	47.995	47.94	1	I	3	I
105	Taishan 7	ZM015626	II	1970	43.12	43.82	36.92	2	I	1	I
106	Teng 80-1-2	ZM015865	II	1980	46.64	44.35	42.44	1	I	1	I
107	Changwei 20	ZM015621	II	1966	41.54		41.04	1	I	1	I
108	Yanzhong 144	NA	II	1984	36.38	32.015	34.56	3	II	4	II
109	Yannong 3	ZM015713	II	1960	52.04	47.73	43.36	1	I	2	I
110	Yannong 15	ZM015719	II	1976	36.72	35.72	32.96	1	I	2	I
111	Lumai 7	ZM015836	II	1981	48.56	43.44	41.98	1	I	1	I
112	Lumai 9	ZM015838	II	1981	33.5		33.76	1	I	3	I
113	Neixiang 5	NA	II	1958	50.34	44.255	50.62	1	I	3	I
114	Anxuan 2	ZM009475	II	1967	22.88	21.47	33.14	3	II	3	I
115	Zhengzhou 6	ZM009463	II	1965	41.58	38.225	39.14	3	II	2	I
116	Bonong 7023	ZM009493	II	1970	50.04	46.345	47.34	1	I	1	I
117	Mengxian 2	ZM009494	II	1973	47.8	40.18	37.8	1	I	1	I
118	Wan 7107	ZM009521	II	1971	39.78	35.895	30.04	1	I	2	I
119	Yumai 18	ZM022978	II	1982	48.98	45.99	37.76	1	I	1	I
120	Yumai 54	NA	II	1996		41.155	40.68	1	I	1	I
121	Bainong 3217	ZM017936	II	1975	39.02	37.55	31.54	1	I	2	I
122	Yumai 2	ZM017966	II	1977	45.9	45.8	47.44	1	I	3	I
123	Lankao 906	ZM025358	II	1995	52.34	47.185	39.12	1	I	3	I
124	Yuanzhu 55	ZM024576	II	1962	39.84	40.585	32	3	II	1	I
125	Zhengzhou 8761	ZM025443	II	1994	56.26		46.82	1	I	1	I
126	Yumai 14	ZM022976	II	1982	50.26	53.64		3	II	1	I
127	Zhengzhou 4	ZM015969	II	1960	44.86	46.08	48.66	1	I	1	I
128	Yu 7106-0-22-1-3-2B	NA	II	1978	56.7	49.335	50.64	1	I	2	I
129	Zhengzhou 741	ZM015988	II	1974	35.7	37.565	31.2	1	I	2	I
130	Hua 852895-2	ZM022864	II	1989	43.68	28.845	39.78	1	I	1	I
131	Yu 30691-1-3	ZM016116	II	1986	42.2	40.88	40.16	2	I	1	I
132	Zheng 87305-0-13	ZM022905	II	1991	42.64	39.99	34.4	1	I	1	I
133	Zhengzi R84019-0-7-4-0-1	ZM022919	II	1991	47.86		41.82	1	I	2	I
134	Wenmai 6	ZM025398	II	1993	45.68	47.25	33.54	1	I	3	I
135	Yumai 7	ZM017970	II	1982	48.2	47.41	41.84	1	I	1	I
136	Anmai 95 Zhong 35	NA	II	1995	46.28	46.995	41.5	1	I	2	I
137	Jingyang 60	ZM009648	II	1941	24.02	23.455	29.9	3	II	4	II
138	Bima 1	ZM009591	II	1947	40.22	40.12	38.14	1	I	4	II
139	Bima 4	ZM009594	II	1947	29.64	37.71	23.4	3	II	3	I
140	Shannong 9	NA	II	1956	40.02	35.175	36.16	3	II	3	I
141	Xinong 6028	ZM009597	II	1951	29.48		22.9	3	II	4	II
142	Fengchan 3	ZM009600	II	1966	36.28	40.07	36.28	3	II	4	II
143	Jinguangmai	ZM009579	II	1965	38.02	36.8	36.66	3	II	1	I
144	Aifeng 3	ZM009603	II	1971	36.5	32.37	27.8	2	I	1	I
145	Xiaoyan 4	NA	II	1972	43.4	41.82	39.1	3	II	4	II
146	Jingyang 30	ZM009650	II	1950	27.76	26.97	29.9	3	II	3	I
147	Baomai 3	ZM024724	II	1974	36.88	35.69	37.88	1	I	3	I
148	Baomai 5	ZM024725	II	1978	38.5	36.135	35.86	1	I	4	II
149	Qinmai 8	NA	II	1985	48.28	47.08	41.3	1	I	3	I
150	Liken 2	ZM024760	II	1992	38.26	40.215	38.76	1	I	3	I
151	Shan 8786-0-3	NA	II		36.16	36.195	33.66	3	II	2	I
152	Shan 70-1	ZM017124	II	1970	29.98	28.045	28.06	1	I	3	I
153	Shannong 7859	ZM017231	II	1982	57.6	46.765	42.36	1	I	3	I
154	Shannong 229	ZM023528	II	1990	38.72	40.13	36.64	1	I	3	I
155	Fuzhuang 30	ZM017213	II	1967	28.6		24.42	3	II	3	I
156	Qinmai 3	ZM024765	II	1980	41.74	41.11	45.66	1	I	1	I
157	Fen 22	ZM024739	II	1990	45.3	41.83	39.66	1	I	1	I
158	Xiannong 39	ZM017208	II	1964	44.4555	38.39	25.2	1	I	1	I
159	Xiannong 151	NA	II	1973	39.32	37.51	39.82	1	I	1	I
160	Shan 7219-8-11-2-1	ZM018288	II	1970	31.7	31.72	34.08	1	I	1	I
161	Xiaoyan 6	ZM017079	II	1979	42.48	39.165	31.12	1	I	3	I
162	Gaoyou 503	ZM024742	II	1993	35.88	34.175	30.92	1	I	1	I
163	Ningfengmai	ZM022216	II	1971	36.1	38.29	33.14	1	I	1	I
164	Huaimai 11	ZM015121	II	1977	42.84	37.47	30.94	2	I	1	I
165	Huaimai 12	ZM015122	II	1980	43.3	44.66	37.86	1	I	1	I
166	Xuzhou 19	ZM015103	II	1983	46.4	42.905	41.2	1	I	1	I
167	Xuzhou 21	ZM015105	II	1986	43.08		40.48	1	I	1	I
168	Xuzhou 22	ZM022308	II	1991	52.66	54.965	42.66	1	I	2	I
169	Bu 84111	ZM022471	II	1984	43.92	42.29	35.44	3	II	2	I
170	Wo 80	ZM015308	II	1980	42.04	38.75	34.52	1	I	2	I
171	Xiaonong 76189	ZM015328	II	1976	43.72	38.05	35.86	1	I	2	I
172	Zhangdong 29	NA	II	1976	37.18	35.68	27.18	1	I	3	I
173	Pingliang 35	NA	II	1985	36.1	33.43	40.38	2	I	3	I
174	Wanyuan 28 Dali	ZM016022	III	1970	56.8	54.905	48.8	1	I	2	I
175	Anhui 11	ZM010260	III	1966	41.34	41.105	40.24	1	I	1	I
176	Anhui 3	ZM010261	III	1958	26.8		35.8	2	I	4	II
177	Mengfeng 8	ZM010270	III	1968	42.24	42.105	46.14	1	I	1	I
178	Anhui 9	ZM010279	III	1959	43.62	40.315	43.94	1	I	1	I
179	Wanpin 8203	NA	III	1988	48.52	42.695	44.52	1	I	3	I
180	Wan 85-50-Fan3	ZM022501	III	1986	38.06	34.46	38.84	4	II	1	I
181	Wan 89193	ZM022511	III	1990	34.36	32.09	32.86	3	II	1	I
182	Wanpin 8337	ZM022583	III	1989	49.06	40.295	38.8	1	I	1	I
183	Wanpin 8410	ZM022597	III	1990	47.68	43.12	40.8	2	I	2	I
184	Huadong 6	ZM010184	III	1958	37.52	35.41	36.96	2	I	1	I
185	Siyang 117	NA	III	1975	44.88		40.06	1	I	3	I
186	Sumai 3	ZM010242	III	1974	37.14	36.95	41.34	1	I	4	II
187	Wangmai 17	ZM010244	III	1959	35.14	36.03	37.22	1	I	2	I
188	Kang R16	ZM024931	III	1989	36.72	34.425	33.42	1	I	1	I
189	Ningmaizi 44	ZM025016	III	1996	49.84	46	45.56	1/3	I/II	1	I
190	Yangmai 158	NA	III	1993		45.41	44.96	1	I	1	I
191	Huadong 10	ZM014912	III	1950	46.08	39.115	43.96	3	II	2	I
192	Ning 8343	NA	III	1983	45.58		44.78	1	I	2	I
193	Ning 8537	ZM014838	III	1985	31.42	24.58		3	II	1	I
194	Ningmaizi 3	NA	III	1986	33.22	32.06	29.44	1	I	4	II
195	Ningmaizi 13	ZM014861	III	1985	44.16	36.835	36.7	1	I	1	I
196	Ning 8924	NA	III	1989	50.18	44.105	38.68	1	I	1	I
197	Ningmaizi 19	NA	III	1989	45.7		39.16	1	I	4	II
198	Sujian 14	NA	III	1970	41.74	38.035	40.56	1	I	1	I
199	Nanda 8910	ZM015073	III	1989	28.58	28.27	26.94	3	II	1	I
200	Nannong 2293xuan	NA	III	1970	42.56	35.855	42	1	I	1	I
201	Liying 1	NA	III	1950	29.46	38.78	36.08	1	I	1	I
202	Liying 5	ZM015113	III	1950	48.18	39.72	42.6	3	II	4	II
203	Zhongshan 9	NA	III	1960	47.52	44.115	46.52	1	I	1	I
204	Jiulan	ZM010296	III	1959	40.62	34.475	37.12	3	II	4	II
205	Zhemai 1	NA	III	1970	32.48	29.87	31.38	3	II	4	II
206	Limai 16	NA	III	1984	37.86	31.15	27.4	1	I	4	II
207	Jiamai 25	ZM015150	III	1970	44.28	37.2	40.26	1	I	1	I
208	Nanzhongzao	ZM015197	III	1970	31.5	26.44	32.34	1	I	3	I
209	Zhemai 4	NA	III	1985	43.1	41.36	38.1	1	I	1	I
210	Zhexuan 78-23	ZM015231	III	1970	44.06	39.175	38.98	3	II	3	I
211	Emai 6	ZM010314	III	1966	43.775	42.505	41.62	1	I	3	I
212	Jingzhou 2	ZM010328	III	1965	46.56	41.64	46.06	1	I	1	I
213	Exi 84-1031	NA	III	1980	45.18	38.23	39.18	1	I	4	II
214	Exi 652	NA	III		57	49.54	54.22	1	I	3	I
215	Enmai 4	ZM016244	III	1980	47.28	42.955	48.8	1	I	2	I
216	E 811	ZM016328	III	1980	51.14	48.79	46.58	1	I	1	I
217	Yimai 1	ZM016228	III	1958	46.6	46.92	45.16	1	I	1	I
218	Yixi 102	NA	III		29.08			1	I	1	I
219	Xiangmai 8	ZM016513	III	1978	50.86	46.615	48	1	I	3	I
220	Xiangmai 12	NA	III	1984	40.57	36.815	36.08	1	I	2	I
221	Zhongjiwan	ZM016527	III	1960	41.8	33.95	25.14	1	I	4	II
222	Xiang 791-2	ZM018068	III	1970	32.92	31.18	33.32	1	I	3	I
223	Zhongana 875	ZM016533	III	1970	42.36	41.48	41.68	1	I	1	I
224	Gan 162	NA	III		43.1	35.685	30.52	1	I	3	I
225	Hechang 45	NA	IV	1950	33.84	36.17	37.68	1	I	4	II
226	Shuwan 8	ZM010490	IV	1958	45.48	46.67	49.16	1	I	3	I
227	Sichuan 51	ZM010435	IV	1951	39.4	42.305	42.8	1	I	3	I
228	Chuanmai 10	ZM010442	IV	1968	37.08	36.735	30.04	1	I	2	I
229	Chuanmai 19	ZM016706	IV	1977	41.18	37.655	36.62	1	I	2	I
230	Chuanmai 22	NA	IV	1986	40.9	43.81	46.14	3	II	1	I
231	Yaanzao	ZM010448	IV	1962	34.78	30.37	29.98	3	II	4	II
232	Fan 6	ZM010450	IV	1969	38.88	38.415	37.828	3	II	1	I
233	Hongai 1	NA	IV	1975	35.6	32.94	22.58	1/3	I/II	4	II
234	Xichangfanxiumai	ZM010477	IV	1969	42.08	38.425	38.66	2	I	4	II
235	Chuanyu 12	NA	IV	1987	40.24		39.86	1	I	1	I
236	Mianyang 11	ZM016788	IV	1976	48.7	46.35	43.98	3	II	1	I
237	Mianyang 26	ZM023888	IV	1991	41.9	45.625	40.44	1	I	1	I
238	Chuan 83C-1001	ZM016639	IV	1980	34.44	40.73	36.66	1	I	1	I
239	Chuan 7911	ZM023824	IV	1970	43.64	45.72	41.56	1	I	4	II
240	Xichang 5548-9	NA	IV	1970	42.02	48.4	44.66	3	II	1	I
241	Pan 86001-3	NA	IV	1980	51.72	52.065	53.04	1	I	1	I
242	Pan 88080-3-1-1	NA	IV	1980	29.48	41.495	39.92	1	I	1	I
243	Bimai 10	NA	IV	1986	36.4	43	43.04	1	I	4	II
244	Bimai 13	ZM023311	IV	1980	43.66	42.925	45.92	1	I	3	I
245	Bimai 26	ZM023312	IV	1979	36.6	38.72		1	I	1	I
246	Xingzhuai 3	ZM023324	IV	1990	34	45.595	40.84	1	I	3	I
247	Qianjian 28	NA	IV		32.3	37.89	39.18	1	I	4	II
248	Guinong 10	ZM023371	IV	1984	38.82	39.8	44.28	1	I	1	I
249	Guinong Y13	NA	IV	1990	36.84	35.335	38.1	1	I	4	II
250	Gui 775	ZM023934	IV	1990	44.04	45.71	41.06	1	I	1	I
251	Xingyingwu 3	NA	IV		42.92	45.775	36.62	1	I	1	I
252	Kenguia 1	ZM016918	IV	1980	45.3	38.45	39.84	1	I	3	I
253	Xingyi 4	ZM023315	IV	1990	44.74	48.32	46.64	1	I	2	I
254	Hemai 8052	NA	IV	1980	34.88	39.985	36.42	1	I	2	I
255	Yunmai 28	ZM010548	IV	1970	42.4	40.455	41.96	1	I	2	I
256	Yunmai 29	ZM010556	IV	1972	41.88	40.95	35.64	3	II	4	II
257	Yunmai 33	ZM016964	IV	1982	41.18	42.82	42.88	1	I	2	I
258	Yunmai 34	ZM016965	IV	1983	40.42		46.2	2	I	2	I
259	Fengmai 11	ZM010564	IV	1960	46.28	45.775	42.24	1	I	1	I
260	Nanyuan 1	ZM010571	IV	1972	48.52	45.495	44.12	1	I	1	I
261	Jingmai 2	NA	IV	1987	43.28	37.47	36.96	2	I	4	II
262	Pu 170	ZM017010	IV	1970	44.38	44.17	36.94	1	I	3	I
263	Dian 622-525-2	NA	IV		46.4	46.635	51.26	1	I	1	I
264	Dian 8613	NA	IV	1980	51.14	47.275	42.46	1	I	3	I
265	Kangxiu 10	ZM010352	V	1966	36.7	34.86	41.06	3	II	4	II
266	Dixiuzao	ZM010368	V	1965	48.44	47.725	47.7	1	I	4	II
267	Jinmai 2148	ZM010375	V	1973	46.12	41.305	39.34	1	I	1	I
268	Longxi 35	ZM010390	V	1977	46.9	40.63	44.1	1	I	3	I
269	Fufan 904	ZM015564	V	1984	32.5		34.06	3	II	4	II
270	Yuanshan	ZM010419	V	1960	37.8	37.095	30.4	3	II	3	I
271	Taizhongxuan 2	ZM015504	V	1983	32.52	37.325	31.56	1	I	2	I
272	Taizhong 23	ZM013082	V	1945	32.24	33.715	37.98	1	I	4	II
273	Dongnong 101	ZM009732	VI	1953	30.12	29.02	31.86	3	II	3	I
274	Hezuo 3	ZM009682	VI	1950	43.56	36.535	42.1	1	I	2	I
275	Hei 78-1259	ZM014764	VI	1970	43.72	37	44.02	1	I	1	I
276	Heifu 84S1378	NA	VI	1980	37.52	37.32	42.88	3	II	1	I
277	Jia 6268A-549	ZM014721	VI	1960	35.5	31.535	38.08	1	I	1	I
278	Jia 84-S437	NA	VI	1980	42.14	35.61	42	1	I	1	I
279	Kefeng 3	ZM014679	VI	1976	34.68	33.6	36.46	1	I	1	I
280	Kelao 4	ZM014682	VI	1970	37.26	34.57	38.6	1	I	3	I
281	Kequn	ZM009718	VI	1963	38.24	35.925	39.06	3	II	1	I
282	Kenbei 1	ZM014758	VI	1970	49.98	45.945	50.08	1	I	3	I
283	Kenda 1	NA	VI	1970	42.82	39.675	15.78	1	I	1	I
284	Kenhong 15	ZM024033	VI	1995	43.18	41.165	44.64	1	I	1	I
285	Long 79-9468	NA	VI	1970	38.2	38.905	33.28	1	I	3	I
286	Longfumai 2	NA	VI	1980	42	41.055	40.08	1	I	1	I
287	Longmai 18	ZM024048	VI	1987	35.92	34.88	33.92	1	I	1	I
288	Longmai 19	ZM021989	VI	1987	40.54	35.475	41.44	1	I	3	I
289	Xinkehan 9	ZM022178	VI	1980	42.66	42.67	44.96	1	I	1	I
290	Xinshuguang 1	ZM009657	VI	1966	50.8	39.235	52.84	1	I	1	I
291	Xinshuguang 6	ZM009662	VI	1967	41.56	41.02	42.44	1	I	1	I
292	Fengqiang 3	ZM014510	VI	1979	41.1	42.39	43.46	1	I	2	I
293	Jichun 1016	ZM021929	VI	1980	40.26	42.715	42.8	1	I	2	I
294	Xiaobingmai 33	ZM021954	VI	1994	42.8	46.35	45.46	1	I	2	I
295	Jinghong 5	ZM008934	VII	1967	36.9	46.36	53.58	1	I	1	I
296	Pinchun 14	ZM021346	VII	1985	58.7	49.61	59.04	1	I	2	I
297	Jiba 7529	NA	VII	1975	38.46	41.835	40.6	1	I	3	I
298	Jichun 8055-1	NA	VII	1980	35.22		28.24	3	II	1	I
299	Yanbei 8	ZM014458	VII	1979	35.82	28.19	32.7	1	I	2	I
300	Jinchun 3	ZM014440	VII	1975	41.14	35.585	44.06	3	II	2	I
301	Lianglaiyoubaipixiaomai	ZM009771	VII	1950	40.34		37.54	3	II	3	I
302	Bihongsui	ZM009772	VII	1959	30.98	23.3	33.48	3	II	3	I
303	Neimai 11	ZM017834	VII	1978	44.48	28.83	46.74	1	I	3	I
304	Ganmai 6	ZM009801	VIII	1958	35.48		31.44	3	II	1	I
305	Ganmai 8	ZM009803	VIII	1964	42.36	44.485	47.72	1	I	1	I
306	Longchun 7	ZM009825	VIII	1974	45.42	39.51	45.92	1	I	1	I
307	Dingxi 24	ZM009893	VIII	1969	44.82	31.225	35.94	1	I	2	I
308	Linnong 12	ZM009909	VIII	1976	43.82	35.66	44.56	1	I	1	I
309	Jinmai 4	ZM009972	VIII	1971	53.58	43	47.96	1	I	4	II
310	Wudu 5	ZM009987	VIII	1971		17.975	38.24	2	I	2	I
311	Longdong 1	NA	VIII	1994	35.04	21.475	34.02	1	I	2	I
312	Xifeng 9	ZM010002	VIII	1971	44.44	39.015	39.9	1	I	2	I
313	Xifeng 10	ZM010003	VIII	1971	40.54	34.45	38.8	1	I	1	I
314	Qingfeng 1	ZM010038	VIII	1977	39.76	32.68	30.18	1	I	3	I
315	Zhangchun 9	ZM010069	VIII	1975	50.52	45.605	39.36	1	I	3	I
316	Ganmai 46	ZM017295	VIII	1960	37.2	37.175	38.68	1	I	4	II
317	Huining 5	ZM017311	VIII	1970	33.68	31.295	42.98	3	II	3	I
318	Huining 10	ZM017313	VIII	1970	48.24	36.475	45.22	3	II	3	I
319	Wuchun 1	ZM017328	VIII	1979	48.38	32.96	40.82	1	I	1	I
320	Jinmai 303	ZM017331	VIII	1973	47.52	37.71	44.78	3	II	4	II
321	Gan Tal21-10-2	NA	VIII	1980	42.14	40.555	48.44	1	I	2	I
322	Gan 8221-1-1	NA	VIII	1980	51		46.02	1	I	1	I
323	Gan 8358-2	NA	VIII	1980	43.04	42.215	34.7	1	I	3	I
324	Hongtu	ZM009793	VIII	1968	47.32	46.61	49	1	I	3	I
325	Ningchun 4	ZM017424	VIII	1976	48	42.635	42.9	1	I	2	I
326	Shi 886	ZM023678	VIII	1980	34.28	48.35	29.54	1	I	3	I
327	Ning 87N2801	NA	VIII	1980	54.18	52.92	43.08	1	I	2	I
328	Jian 72	NA	VIII		49.34	46.74	40.44	1	I	2	I
329	Xiangnong 3	NA	VIII	1965	40.96	29.295	36.6	1	I	3	I
330	Gaoyuan 506	ZM010116	VIII	1971	42.44	30.825	43.86	1	I	1	I
331	Huzhuhong	ZM017354	VIII	1964	34.16	32.215	36.04	1	I	2	I
332	Qingchun 25	ZM017380	VIII	1972	43.96	47.71	47.94	1	I	2	I
333	Qingchun 28	ZM017383	VIII	1970	48.96	45.41	43.26	1	I	2	I
334	Gaoyuan 338	NA	VIII	1976	48	40.25	47.02	1	I	1	I
335	Gaoyuan 602	NA	VIII	1982	46.36	44.215	42.08	1	I	3	I
336	Zangdong 4	ZM010580	IX	1973	42.22	34.155	34.96	1	I	3	I
337	Rikaze 7	ZM010588	IX	1965	48.74	40.63	37.16	3	II	1	I
338	Rikaze 8	ZM010589	IX	1965	44.16	42.685	43.46	1	I	1	I
339	Rikaze 54	ZM010591	IX	1970	42.84	32.65	32.82	1	I	1	I
340	Xindong 2	ZM010146	X	1966	40.26	37.045	33.74	1	I	3	I
341	Changdong 5	NA	X	1982	39.94	36.68	38.24	1	I	3	I
342	Kashi 1	NA	X	1970	32.35		34.62	3	II	3	I
343	Kashibaipi	ZM010128	X	1952	45.22	33.8	42.24	3	II	1	I
344	Tuokexun 1	ZM010136	X	1966	43.8	37.19	38.88	3	II	3	I
345	Tuchun 6	ZM017438	X	1980	40.92	30.065	37.04	1	I	1	I
346	Xinchun 2	NA	X	1984	57.3	49.235	46.4	1	I	1	I
347	Jiudong 2	NA	X	1983	32.18	38.42	34.28	1	I	3	I
348	Yinong 8	NA	X	1974	46.44	39.425	35.66	1	I	1	I
	NA: not available
	TKW: One-thousand kernel weight
	Agroecological zones
	I: Northern winter wheat region
	II: Yellow and Huai River valley winter wheat region
	III: Low and middle Yangtze River valley winter wheat region
	IV: Southwestern winter wheat region
	V: Southern winter wheat region
	VI: Northeastern spring wheat region
	VII: Northern spring wheat region
	VIII: Northwestern spring wheat region
	IX: Qinghai-Tibet spring-winter wheat region
	X: Xinjiang winter-spring wheat region

## Sheet: Table S7
Table S7 Progenitor accessions used in this study
Reg. No.	Species
BO 1	T. boeotieum Boiss.
BO 3	T. boeotieum Boiss.
BO 5	T. boeotieum Boiss.
BO 9	T. boeotieum Boiss.
BO 105	T. boeotieum Boiss.
UR 1	T. uartu Thum. Et Gandil.
UR 102	T. uartu Thum. Et Gandil.
UR 201	T. uartu Thum. Et Gandil.
UR 202	T. uartu Thum. Et Gandil.
UR 204	T. uartu Thum. Et Gandil.
UR 205	T. uartu Thum. Et Gandil.
UR 207	T. uartu Thum. Et Gandil.
UR 208	T. uartu Thum. Et Gandil.
MO 2	T. monococcum L.
MO 5	T. monococcum L.
DS 9	T. dicoccoides(Koern.) Schweinf.
DS 8	T. dicoccoides(Koern.) Schweinf.
DS 1	T. dicoccoides(Koern.) Schweinf.
DS 10	T. dicoccoides(Koern.) Schweinf.
DS 6	T. dicoccoides(Koern.) Schweinf.
DM 2	T. dicoccum Schuebl.
DM 4	T. dicoccum Schuebl.
DM 6	T. dicoccum Schuebl.
DM 18	T. dicoccum Schuebl.
DM 30	T. dicoccum Schuebl.
DM 34	T. dicoccum Schuebl.
DM 41	T. dicoccum Schuebl.
DM 42	T. dicoccum Schuebl.
DM 43	T. dicoccum Schuebl.
DM 49	T. dicoccum Schuebl.
DM 50	T. dicoccum Schuebl.
DM 51	T. dicoccum Schuebl.
DR 333	T. durum Desf.
DR 305	T. durum Desf.
DR 386	T. durum Desf.
DR 464	T. durum Desf.
DR 487	T. durum Desf.
DR 484	T. durum Desf.
DR 516	T. durum Desf.
DR 605	T. durum Desf.
DR 639	T. durum Desf.
TR 5	T. orientale Perc.
TR 1	T. orientale Perc.
PS 8	T. persicum Vav. Ex Zhuk.
PS 9	T. persicum Vav. Ex Zhuk.
PS 6	T. persicum Vav. Ex Zhuk.
PO 1	T. polonicum L.
TG 7	T. turgidum L.
TG 2	T. turgidum L.
AR 1	T. araraticum Jakubz.
AR 3	T. araraticum Jakubz.
Ae48	Ae. Speltoides Tausch
Ae49	Ae. Speltoides Tausch
Ae50	Ae. Speltoides Tausch
Y162	Ae. Speltoides Tausch
Y179	Ae. Speltoides Tausch
Y590	Ae. Speltoides Tausch
Y2012	Ae. Speltoides Tausch
Y2014	Ae. Speltoides Tausch
Y2018	Ae. Speltoides Tausch
Y2042	Ae. Speltoides Tausch
Y150	Ae.longissima Schw. Et Musch.
Y151	Ae.longissima Schw. Et Musch.
Y152	Ae.longissima Schw. Et Musch.
Y153	Ae.longissima Schw. Et Musch.
Y154	Ae.longissima Schw. Et Musch.
Y430	Ae.longissima Schw. Et Musch.
Y431	Ae.longissima Schw. Et Musch.
Y432	Ae.longissima Schw. Et Musch.
Y434	Ae.longissima Schw. Et Musch.
Ae29	Ae. Sharonensis Eig.
Y437	Ae. Sharonensis Eig.
Y447	Ae. Searsii Feldman et Kislev.
